# Supplementary material for: Plasma‐activated media selectively induces apoptotic death via an orchestrated oxidative stress pathway in high‐grade serous ovarian cancer cells
Source: Mol Oncol. 2024 Dec 3;19(4):1170–87. doi: 10.1002/1878-0261.13768 (PMC11977661; doi:10.1002/1878-0261.13768)
Supplement: Supplementary file 1 — Fig. S1. PAM selectively promotes apoptosis in tumour cells in primary tissue explants. Fig. S2. PAM selectively promotes apoptosis in tumour cells in primary tissue explants. Fig. S3. PAM provides additive effects when used in combination with carboplatin. Table S1. HGSOC patient explant clinical information. Table S2. Normalised RNA‐sequencing data in tumour explants from patients 1 to 4. Table S3. GSVA Molecular Subtype PrOTYPE classification in tumour explants from patients 1 to 4. Table S4. Mutation Detection in tumour explants from patients 1 to 4. Table S5. Mutation Detection in ascites samples from patients 5 to 6. [file MOL2-19-1170-s001.zip]

Archive with 2 entries (2 files):
- mol213768-sup-0001-Supinfo.pdf
- mol213768-sup-0002-Tables.xlsx
